# Supplementary material for: A Multi-Pronged Technique for Identifying Equisetum palustre and Equisetum arvense—Combining HPTLC, HPLC-ESI-MS/MS and Optimized DNA Barcoding Techniques
Source: Plants (Basel). 2022 Sep 28;11(19):2562. doi: 10.3390/plants11192562 (PMC9573248; doi:10.3390/plants11192562)
Supplement: Supplementary file 1 [file plants-11-02562-s001.zip]

Archive with 35 entries (34 files):
- plants-1932149 supplementary/Horsetail Supplementary Figures/
- plants-1932149 supplementary/Horsetail Supplementary Figures/Figure S1.pdf
- plants-1932149 supplementary/Horsetail Supplementary Figures/Figure S10.pdf
- plants-1932149 supplementary/Horsetail Supplementary Figures/Figure S11.pdf
- plants-1932149 supplementary/Horsetail Supplementary Figures/Figure S12.pdf
- plants-1932149 supplementary/Horsetail Supplementary Figures/Figure S13.pdf
- plants-1932149 supplementary/Horsetail Supplementary Figures/Figure S14.pdf
- plants-1932149 supplementary/Horsetail Supplementary Figures/Figure S15.pdf
- plants-1932149 supplementary/Horsetail Supplementary Figures/Figure S16.pdf
- plants-1932149 supplementary/Horsetail Supplementary Figures/Figure S17.pdf
- plants-1932149 supplementary/Horsetail Supplementary Figures/Figure S18.pdf
- plants-1932149 supplementary/Horsetail Supplementary Figures/Figure S19 (P1, 78075211104-1).pdf
- plants-1932149 supplementary/Horsetail Supplementary Figures/Figure S2.pdf
- plants-1932149 supplementary/Horsetail Supplementary Figures/Figure S20 (P2, 75890210901-1).pdf
- plants-1932149 supplementary/Horsetail Supplementary Figures/Figure S21 (P3, 82709220323-1).pdf
- plants-1932149 supplementary/Horsetail Supplementary Figures/Figure S22 (P4, 82710220323-1).pdf
- plants-1932149 supplementary/Horsetail Supplementary Figures/Figure S23 (P5, 82711220323-1).pdf
- plants-1932149 supplementary/Horsetail Supplementary Figures/Figure S24 (P6, 82712220323-1).pdf
- plants-1932149 supplementary/Horsetail Supplementary Figures/Figure S25 (P8, 82714220323-1).pdf
- plants-1932149 supplementary/Horsetail Supplementary Figures/Figure S26 (P9, 82715220323-1).pdf
- plants-1932149 supplementary/Horsetail Supplementary Figures/Figure S27 (P10, 82716220323-1).pdf
- plants-1932149 supplementary/Horsetail Supplementary Figures/Figure S28 (A2, 74323210721-1).pdf
- plants-1932149 supplementary/Horsetail Supplementary Figures/Figure S29 (A6, 82704220323-1).pdf
- plants-1932149 supplementary/Horsetail Supplementary Figures/Figure S3.pdf
- plants-1932149 supplementary/Horsetail Supplementary Figures/Figure S30 (A7, 82708220323-1).pdf
- plants-1932149 supplementary/Horsetail Supplementary Figures/Figure S31 (A8, 83919220502-1).pdf
- plants-1932149 supplementary/Horsetail Supplementary Figures/Figure S32 (A9, 84087220504-1).pdf
- plants-1932149 supplementary/Horsetail Supplementary Figures/Figure S33 (A4, 82702220323-1).pdf
- plants-1932149 supplementary/Horsetail Supplementary Figures/Figure S4.pdf
- plants-1932149 supplementary/Horsetail Supplementary Figures/Figure S5.pdf
- plants-1932149 supplementary/Horsetail Supplementary Figures/Figure S6.pdf
- plants-1932149 supplementary/Horsetail Supplementary Figures/Figure S7.pdf
- plants-1932149 supplementary/Horsetail Supplementary Figures/Figure S8.pdf
- plants-1932149 supplementary/Horsetail Supplementary Figures/Figure S9.pdf
- plants-1932149 supplementary/Supplementary Materials Figure captions.pdf
